# Supplementary material for: Bone formation transcripts dominate the differential gene expression profile in an equine osteoporotic condition associated with pulmonary silicosis
Source: PLoS One. 2018 Jun 1;13(6):e0197459. doi: 10.1371/journal.pone.0197459 (PMC5983561; doi:10.1371/journal.pone.0197459)
Supplement: S2 Table — (XLSX) [file pone.0197459.s008.xlsx]

## Sheet: Sheet1
Table S2. Differentially expressed genes in SAO+ BM
Gene ID	log2FC	AveExpr	P.Value	adj.P.Val	Gene name and symbol
ENSECAG00000016761	-2.99301	1.79505	1.81573e-06	0.0133261	Hydroxysteroid (17-beta) dehydrogenase 6 (HSD17B6)
ENSECAG00000014287	3.91824	2.36667	2.10023e-06	0.0133261	Osteomodulin (also osteoadherin); (OMD)
ENSECAG00000024478	3.93341	0.655614	2.65352e-06	0.0133261	Integrin binding sialoprotein, bone sialoprotein (BSP)
ENSECAG00000023199	4.17529	0.180951	3.50411e-06	0.0133261	Collagen, type XXIV, alpha 1; (COL24A1)
ENSECAG00000000185	2.70492	0.599901	7.02735e-06	0.02138	Sphingomyelin phosphodiesterase 3 (SMPD3)
ENSECAG00000017342	3.36819	1.2631	1.19756e-05	0.0286607	Collagen type XI, alpha 2 (COLXIA2)
ENSECAG00000023964	2.43929	4.06309	1.31886e-05	0.0286607	Osteocalcin; bone gamma-carboxyglutamate (gla) protein, (BGLAP)
ENSECAG00000011734	3.77274	-1.48967	1.6e-05	0.030424	Transient receptor potential cation channel, subfamily V, member 4 (TRPV4)
ENSECAG00000023142	4.47889	0.878401	1.95892e-05	0.0309616	Chondroadherin (CHAD)
ENSECAG00000020140	3.31543	-0.667269	2.04095e-05	0.0309616	Sp7 transcription factor, OSTERIX, OSX (SP7)
ENSECAG00000009559	2.98376	-1.49137	2.26668e-05	0.0309616	Inscuteable homolog (Drosophila) (INSC)
ENSECAG00000012621	2.35626	2.53207	2.44241e-05	0.0309616	Death-associated protein kinase 2 (DAPK2)
ENSECAG00000014884	4.49109	-1.73647	2.81477e-05	0.0329371	Distal-less homeobox 3; (DLX3)
ENSECAG00000020613	3.77067	-2.79892	3.09699e-05	0.033651	Equus caballus solute carrier family 9, subfamily A2 (SLC9A2)
ENSECAG00000022526	3.96659	-0.226028	3.33119e-05	0.0337827	Cadherin 15, type 1, M-cadherin (myotubule) (CDH15)
ENSECAG00000024927	3.94094	0.140931	3.8789e-05	0.0368786	Anoctamin 5 (ANO5)
ENSECAG00000004502	2.66738	2.0263	4.29856e-05	0.0384645	WAP four-disulfide core domain 1 (WFDC1)
