# Supplementary material for: Bone formation transcripts dominate the differential gene expression profile in an equine osteoporotic condition associated with pulmonary silicosis
Source: PLoS One. 2018 Jun 1;13(6):e0197459. doi: 10.1371/journal.pone.0197459 (PMC5983561; doi:10.1371/journal.pone.0197459)
Supplement: S3 Table — (XLSX) [file pone.0197459.s009.xlsx]

## Sheet: Sheet1
Table S3. Differentially expressed genes in SAO+ tLN tissue
Gene	logFC	AveExpr	P.Value	adj.P.Val	Gene name	Symbol
ENSECAG00000017436	2.7392	5.48302	9.13997e-08	0.00139037	Triggering receptor expressed on myeloid cells 1	TREM-1
ENSECAG00000016983	4.66161	-1.98299	2.26524e-06	0.0172294	Ankyrin repeat domain 1 (cardiac muscle)	ANKRD1
ENSECAG00000020822	-0.860028	7.32922	5.11757e-06	0.0207765	Diaphanous related formin 1	DFNA1
ENSECAG00000020435	-5.17449	-2.57186	5.4632e-06	0.0207765	Uncharacterized protein
ENSECAG00000014383	2.59594	3.85674	9.35663e-06	0.0258528	Integrin subunit alpha D (CD11D)	ITGAD
ENSECAG00000017758	-0.834777	7.7242	1.0197e-05	0.0258528	SH3-domain kinase binding protein 1	SH3KBP1
ENSECAG00000004679	3.90114	4.64148	1.31606e-05	0.0285998	Pentraxin 3	PTX3
ENSECAG00000012058	2.42249	5.99585	1.83461e-05	0.0301364	Insulin like growth factor binding protein 2	IBP2
ENSECAG00000005957	-0.960901	7.07089	1.86863e-05	0.0301364	Formin like 3	FMNL3
ENSECAG00000001826	4.86864	1.61837	2.01911e-05	0.0301364	Uncharacterized protein
ENSECAG00000023596	-0.884798	6.45941	2.17921e-05	0.0301364	Ras association
ENSECAG00000008638	-1.06435	6.13133	2.62022e-05	0.0302676	Arginine-glutamic acid dipeptide (RE) repeats
ENSECAG00000012796	1.60758	2.42077	2.66896e-05	0.0302676	ATP binding cassette subfamily B member 9	ABCB9
ENSECAG00000011895	2.47261	3.95582	3.08916e-05	0.0302676	Equus caballus immunoglobulin-like transcript 11 protein (ILT11B), mRNA
ENSECAG00000019441	-0.940808	4.94791	3.25247e-05	0.0302676	Low density lipoprotein receptor adaptor protein 1	LDLRAP1
ENSECAG00000013457	1.89036	6.30077	3.334e-05	0.0302676	Colony stimulating factor 3 receptor	CSF3
ENSECAG00000008821	2.19635	2.84882	3.38253e-05	0.0302676	Equus caballus Fc fragment of IgA, receptor for (FCAR), mRNA
ENSECAG00000009285	1.91278	1.91291	3.91127e-05	0.0322495	Uncharacterized protein
ENSECAG00000008622	-0.947472	6.26251	4.19775e-05	0.0322495	Sema domain, immunoglobulin domain (Ig), transmembrane domain (TM) and short cytoplasmic domain, (semaphorin) 4A	SEMA4A
ENSECAG00000014244	-0.796807	6.28334	4.44184e-05	0.0322495	Mannosidase, alpha, class 1C, member 1	MAN1C1
ENSECAG00000005190	-3.9513	-1.93306	4.51848e-05	0.0322495	CD1b2 molecule precursor
ENSECAG00000004158	3.00527	1.95103	4.66401e-05	0.0322495	Dentin matrix acidic phosphoprotein 1	DMP1
ENSECAG00000014241	-4.19887	1.61496	6.15473e-05	0.0393951	Uncharacterized protein
ENSECAG00000017371	1.08571	4.93949	6.21537e-05	0.0393951	smoothelin	SMTN
ENSECAG00000003473	1.30722	5.63099	6.77872e-05	0.0398095	WD repeat domain, phosphoinositide interacting 1	WIPI1
ENSECAG00000011492	-1.14101	4.75247	6.80414e-05	0.0398095	Cell division cycle associated 7
ENSECAG00000005990	-0.605772	6.23061	7.77374e-05	0.0424535	Rho GTPase activating protein 27	ARHGAP27
ENSECAG00000008884	-0.917965	7.53359	7.81421e-05	0.0424535	Sialophorin	SPN
ENSECAG00000006755	1.66527	5.56817	8.50992e-05	0.0435467	RAB3A interacting protein (rabin3)-like 1	RAB3IL1
ENSECAG00000006847	-0.768047	8.09139	8.73108e-05	0.0435467	Phosphatidylinositol-4,5-bisphosphate 3-kinase catalytic subunit delta	PIK3CD
ENSECAG00000001949	2.72094	2.81744	8.96438e-05	0.0435467	Uncharacterized protein
ENSECAG00000010919	-0.649967	8.21161	9.16049e-05	0.0435467	Myosin IXB	MYO9B
ENSECAG00000004417	-0.748013	4.78291	0.000107956	0.048337	Zinc finger protein 689	ZNF689
ENSECAG00000019099	-2.22332	1.93362	0.000108037	0.048337	Teneurin transmembrane protein 1	TENM1
ENSECAG00000006195	2.90332	1.46426	0.000111829	0.0486042	Uncharacterized protein
ENSECAG00000012769	0.807494	6.91118	0.000116728	0.0493241	Endoplasmic reticulum lectin 1	ERLEC1
