# Supplementary material for: Bone formation transcripts dominate the differential gene expression profile in an equine osteoporotic condition associated with pulmonary silicosis
Source: PLoS One. 2018 Jun 1;13(6):e0197459. doi: 10.1371/journal.pone.0197459 (PMC5983561; doi:10.1371/journal.pone.0197459)
Supplement: S4 Table — (XLSX) [file pone.0197459.s010.xlsx]

## Sheet: BM GO p<0.05
Table S4. Enriched biological functions in the SAO+ BM
GO.ID	Term	Annotated	Raw.P.Value
GO:0001649	osteoblast differentiation	148	8.2e-05
GO:0007157	heterophilic cell-cell adhesion via plasma membrane cell adhesion molecules	19	0.00022
GO:0030574	collagen catabolic process	10	0.00044
GO:0030198	extracellular matrix organization	149	0.0008
GO:0007339	binding of sperm to zona pellucida	14	0.00084
GO:0009132	nucleoside diphosphate metabolic process	72	0.0016
GO:0046887	positive regulation of hormone secretion	41	0.00167
GO:1900117	regulation of execution phase of apoptosis	19	0.00192
GO:0007368	determination of left/right symmetry	74	0.00198
GO:0060363	cranial suture morphogenesis	5	0.00266
GO:0006309	apoptotic DNA fragmentation	12	0.0031
GO:0035137	hindlimb morphogenesis	26	0.00312
GO:0061337	cardiac conduction	31	0.00348
GO:0003128	heart field specification	8	0.00351
GO:0034765	regulation of ion transmembrane transport	209	0.00361
GO:0007565	female pregnancy	65	0.00364
GO:0051291	protein heterooligomerization	34	0.00371
GO:0030804	positive regulation of cyclic nucleotide biosynthetic process	32	0.00376
GO:0001936	regulation of endothelial cell proliferation	63	0.00398
GO:0000738	DNA catabolic process, exonucleolytic	7	0.00401
GO:0030817	regulation of cAMP biosynthetic process	37	0.00401
GO:0006457	protein folding	131	0.0041
GO:0002052	positive regulation of neuroblast proliferation	11	0.00411
GO:0042310	vasoconstriction	35	0.00411
GO:0070445	regulation of oligodendrocyte progenitor proliferation	3	0.00453
GO:0032963	collagen metabolic process	33	0.00475
GO:0001958	endochondral ossification	24	0.00499
GO:0043486	histone exchange	7	0.00504
GO:0048469	cell maturation	97	0.00555
GO:0051216	cartilage development	121	0.00616
GO:0009148	pyrimidine nucleoside triphosphate biosynthetic process	13	0.00668
GO:0051349	positive regulation of lyase activity	16	0.00691
GO:0009068	aspartate family amino acid catabolic process	7	0.00704
GO:0061430	bone trabecula morphogenesis	12	0.0072
GO:0060706	cell differentiation involved in embryonic placenta development	18	0.0072
GO:0048565	digestive tract development	87	0.00764
GO:0006096	glycolytic process	42	0.00826
GO:0032330	regulation of chondrocyte differentiation	32	0.00828
GO:0060592	mammary gland formation	6	0.00888
GO:0045600	positive regulation of fat cell differentiation	37	0.00918
GO:0070235	regulation of activation-induced cell death of T cells	5	0.00923
GO:0021680	cerebellar Purkinje cell layer development	21	0.00951
GO:0072273	metanephric nephron morphogenesis	17	0.00954
GO:0048592	eye morphogenesis	96	0.00969
GO:0010001	glial cell differentiation	110	0.00993
GO:0060484	lung-associated mesenchyme development	8	0.01018
GO:0014829	vascular smooth muscle contraction	11	0.01043
GO:0007494	midgut development	5	0.01063
GO:0048514	blood vessel morphogenesis	339	0.01141
GO:0040014	regulation of multicellular organism growth	54	0.01206
GO:0045168	cell-cell signaling involved in cell fate commitment	4	0.01222
GO:0072088	nephron epithelium morphogenesis	54	0.01225
GO:0071493	cellular response to UV-B	7	0.0123
GO:0061036	positive regulation of cartilage development	17	0.0125
GO:0009186	deoxyribonucleoside diphosphate metabolic process	5	0.01279
GO:0009072	aromatic amino acid family metabolic process	14	0.01302
GO:1990266	neutrophil migration	51	0.01309
GO:0040015	negative regulation of multicellular organism growth	10	0.01326
GO:0019367	fatty acid elongation, saturated fatty acid	5	0.01346
GO:0042430	indole-containing compound metabolic process	12	0.01362
GO:0032456	endocytic recycling	22	0.01387
GO:0031657	regulation of cyclin-dependent protein serine/threonine kinase activity involved in G1/S transition of mitotic cell cycl...	9	0.01388
GO:0060351	cartilage development involved in endochondral bone morphogenesis	19	0.01419
GO:0048635	negative regulation of muscle organ development	24	0.0149
GO:1903224	regulation of endodermal cell differentiation	4	0.01503
GO:0048003	antigen processing and presentation of lipid antigen via MHC class Ib	11	0.01511
GO:0048007	antigen processing and presentation, exogenous lipid antigen via MHC class Ib	11	0.01511
GO:0031279	regulation of cyclase activity	22	0.01525
GO:0030947	regulation of vascular endothelial growth factor receptor signaling pathway	20	0.0155
GO:0001957	intramembranous ossification	4	0.01594
GO:0036072	direct ossification	4	0.01594
GO:0030816	positive regulation of cAMP metabolic process	31	0.01605
GO:0033690	positive regulation of osteoblast proliferation	10	0.01608
GO:0001944	vasculature development	435	0.0162
GO:0006597	spermine biosynthetic process	3	0.01638
GO:0010801	negative regulation of peptidyl-threonine phosphorylation	7	0.01669
GO:0043628	ncRNA 3'-end processing	16	0.01698
GO:0072078	nephron tubule morphogenesis	53	0.01709
GO:1901631	positive regulation of presynaptic membrane organization	7	0.01712
GO:0002070	epithelial cell maturation	10	0.01716
GO:0016480	negative regulation of transcription from RNA polymerase III promoter	3	0.01789
GO:0042635	positive regulation of hair cycle	8	0.01828
GO:0035930	corticosteroid hormone secretion	8	0.01828
GO:0072283	metanephric renal vesicle morphogenesis	11	0.01862
GO:0030593	neutrophil chemotaxis	47	0.01902
GO:1903225	negative regulation of endodermal cell differentiation	2	0.01908
GO:0032098	regulation of appetite	12	0.01923
GO:0000467	exonucleolytic trimming to generate mature 3'-end of 5.8S rRNA from tricistronic rRNA transcript (SSU-rRNA, 5.8S rRNA, L...	5	0.01941
GO:0000459	exonucleolytic trimming involved in rRNA processing	5	0.01941
GO:0055114	oxidation-reduction process	638	0.01961
GO:0086064	cell communication by electrical coupling involved in cardiac conduction	4	0.01965
GO:0072087	renal vesicle development	14	0.02008
GO:1901342	regulation of vasculature development	143	0.0201
GO:0045765	regulation of angiogenesis	137	0.02016
GO:0008228	opsonization	3	0.02021
GO:0019227	neuronal action potential propagation	8	0.02025
GO:0098870	action potential propagation	8	0.02025
GO:0001937	negative regulation of endothelial cell proliferation	26	0.02087
GO:0006241	CTP biosynthetic process	10	0.02125
GO:0009209	pyrimidine ribonucleoside triphosphate biosynthetic process	10	0.02125
GO:0046036	CTP metabolic process	10	0.02125
GO:0033687	osteoblast proliferation	20	0.02135
GO:0000466	maturation of 5.8S rRNA from tricistronic rRNA transcript (SSU-rRNA, 5.8S rRNA, LSU-rRNA)	12	0.02193
GO:0000469	cleavage involved in rRNA processing	12	0.02193
GO:0021957	corticospinal tract morphogenesis	5	0.02194
GO:0071363	cellular response to growth factor stimulus	328	0.0223
GO:0031659	positive regulation of cyclin-dependent protein serine/threonine kinase activity involved in G1/S transition of mitotic ...	8	0.02234
GO:0086011	membrane repolarization during action potential	7	0.02235
GO:0002066	columnar/cuboidal epithelial cell development	45	0.02237
GO:0060712	spongiotrophoblast layer development	12	0.02238
GO:0060707	trophoblast giant cell differentiation	12	0.02238
GO:0035721	intraciliary retrograde transport	8	0.0225
GO:0031123	RNA 3'-end processing	62	0.02265
GO:0003341	cilium movement	30	0.02269
GO:0051899	membrane depolarization	47	0.02272
GO:0046132	pyrimidine ribonucleoside biosynthetic process	14	0.02282
GO:0046134	pyrimidine nucleoside biosynthetic process	14	0.02282
GO:0009220	pyrimidine ribonucleotide biosynthetic process	14	0.02282
GO:0060612	adipose tissue development	28	0.02293
GO:0045669	positive regulation of osteoblast differentiation	41	0.02306
GO:0036120	cellular response to platelet-derived growth factor stimulus	8	0.02313
GO:0002793	positive regulation of peptide secretion	28	0.0232
GO:0090277	positive regulation of peptide hormone secretion	28	0.0232
GO:0006959	humoral immune response	59	0.02333
GO:0030819	positive regulation of cAMP biosynthetic process	27	0.02345
GO:0097118	neuroligin clustering involved in postsynaptic membrane assembly	3	0.02352
GO:0001568	blood vessel development	414	0.02357
GO:0048861	leukemia inhibitory factor signaling pathway	3	0.0236
GO:0001525	angiogenesis	273	0.02392
GO:0006621	protein retention in ER lumen	5	0.02414
GO:0014850	response to muscle activity	9	0.02444
GO:0098739	import across plasma membrane	18	0.02445
GO:1901629	regulation of presynaptic membrane organization	9	0.02449
GO:2000463	positive regulation of excitatory postsynaptic potential	9	0.02449
GO:0090503	RNA phosphodiester bond hydrolysis, exonucleolytic	21	0.02462
GO:0070208	protein heterotrimerization	10	0.02473
GO:0002678	positive regulation of chronic inflammatory response	4	0.02492
GO:0038030	non-canonical Wnt signaling pathway via MAPK cascade	5	0.02513
GO:0038031	non-canonical Wnt signaling pathway via JNK cascade	5	0.02513
GO:0018158	protein oxidation	6	0.0252
GO:0030070	insulin processing	2	0.02525
GO:0097502	mannosylation	23	0.02546
GO:0003139	secondary heart field specification	6	0.0256
GO:0042744	hydrogen peroxide catabolic process	8	0.02576
GO:0015827	tryptophan transport	3	0.02579
GO:0045214	sarcomere organization	19	0.02579
GO:0032286	central nervous system myelin maintenance	4	0.02581
GO:0071105	response to interleukin-11	2	0.02593
GO:1900373	positive regulation of purine nucleotide biosynthetic process	35	0.02598
GO:0036342	post-anal tail morphogenesis	14	0.02653
GO:0036159	inner dynein arm assembly	8	0.02659
GO:0009404	toxin metabolic process	4	0.0269
GO:2000721	positive regulation of transcription from RNA polymerase II promoter involved in smooth muscle cell differentiation	3	0.02691
GO:0015868	purine ribonucleotide transport	5	0.02696
GO:0000963	mitochondrial RNA processing	7	0.02708
GO:1900118	negative regulation of execution phase of apoptosis	8	0.02731
GO:0045843	negative regulation of striated muscle tissue development	23	0.02736
GO:0042977	activation of JAK2 kinase activity	3	0.02745
GO:0010534	regulation of activation of JAK2 kinase activity	3	0.02745
GO:2000418	positive regulation of eosinophil migration	2	0.02789
GO:0002317	plasma cell differentiation	3	0.02791
GO:0045082	positive regulation of interleukin-10 biosynthetic process	2	0.02802
GO:0061037	negative regulation of cartilage development	19	0.02817
GO:0006686	sphingomyelin biosynthetic process	2	0.02825
GO:0071353	cellular response to interleukin-4	22	0.0283
GO:0006534	cysteine metabolic process	9	0.02875
GO:0060135	maternal process involved in female pregnancy	25	0.02894
GO:0014823	response to activity	12	0.02925
GO:0061333	renal tubule morphogenesis	56	0.02948
GO:0045761	regulation of adenylate cyclase activity	16	0.02956
GO:0051145	smooth muscle cell differentiation	36	0.02998
GO:0031214	biomineral tissue development	81	0.03004
GO:0070236	negative regulation of activation-induced cell death of T cells	3	0.03011
GO:0048369	lateral mesoderm morphogenesis	2	0.03031
GO:0048370	lateral mesoderm formation	2	0.03031
GO:0048371	lateral mesodermal cell differentiation	2	0.03031
GO:0048372	lateral mesodermal cell fate commitment	2	0.03031
GO:0048377	lateral mesodermal cell fate specification	2	0.03031
GO:0048378	regulation of lateral mesodermal cell fate specification	2	0.03031
GO:0010644	cell communication by electrical coupling	6	0.03105
GO:0007422	peripheral nervous system development	40	0.03118
GO:0009437	carnitine metabolic process	7	0.03121
GO:0048241	epinephrine transport	2	0.03126
GO:0048242	epinephrine secretion	2	0.03126
GO:0033688	regulation of osteoblast proliferation	17	0.03132
GO:0048709	oligodendrocyte differentiation	48	0.03187
GO:0035437	maintenance of protein localization in endoplasmic reticulum	6	0.03207
GO:0097242	beta-amyloid clearance	5	0.03222
GO:1900221	regulation of beta-amyloid clearance	5	0.03222
GO:0070848	response to growth factor	336	0.03235
GO:0006165	nucleoside diphosphate phosphorylation	55	0.03272
GO:0072077	renal vesicle morphogenesis	13	0.03277
GO:0019373	epoxygenase P450 pathway	7	0.03285
GO:0048771	tissue remodeling	94	0.03325
GO:0060371	regulation of atrial cardiac muscle cell membrane depolarization	6	0.03327
GO:0007156	homophilic cell adhesion via plasma membrane adhesion molecules	66	0.03335
GO:0045162	clustering of voltage-gated sodium channels	5	0.03342
GO:0019226	transmission of nerve impulse	29	0.03344
GO:0003294	atrial ventricular junction remodeling	2	0.03364
GO:0070670	response to interleukin-4	24	0.03375
GO:0002064	epithelial cell development	160	0.03403
GO:0031125	rRNA 3'-end processing	9	0.03413
GO:0097070	ductus arteriosus closure	4	0.03415
GO:0035264	multicellular organism growth	128	0.03421
GO:0001702	gastrulation with mouth forming second	22	0.03429
GO:0060440	trachea formation	7	0.03468
GO:0060074	synapse maturation	14	0.03473
GO:0031281	positive regulation of cyclase activity	17	0.03529
GO:0002792	negative regulation of peptide secretion	20	0.03549
GO:0034695	response to prostaglandin E	10	0.0355
GO:1900544	positive regulation of purine nucleotide metabolic process	51	0.03564
GO:0045446	endothelial cell differentiation	68	0.03565
GO:0003129	heart induction	3	0.03581
GO:0072138	mesenchymal cell proliferation involved in ureteric bud development	3	0.03581
GO:0002065	columnar/cuboidal epithelial cell differentiation	100	0.0359
GO:0048839	inner ear development	123	0.03602
GO:0003356	regulation of cilium beat frequency	2	0.03608
GO:1902932	positive regulation of alcohol biosynthetic process	10	0.03661
GO:0009954	proximal/distal pattern formation	24	0.0367
GO:0060164	regulation of timing of neuron differentiation	3	0.03676
GO:2000542	negative regulation of gastrulation	5	0.03692
GO:0002475	antigen processing and presentation via MHC class Ib	14	0.03707
GO:1903587	regulation of blood vessel endothelial cell proliferation involved in sprouting angiogenesis	3	0.03709
GO:0072358	cardiovascular system development	676	0.03769
GO:0072359	circulatory system development	676	0.03769
GO:0061448	connective tissue development	158	0.03774
GO:0009069	serine family amino acid metabolic process	28	0.03786
GO:0001885	endothelial cell development	43	0.03835
GO:0060346	bone trabecula formation	9	0.0384
GO:0045667	regulation of osteoblast differentiation	77	0.03845
GO:0070286	axonemal dynein complex assembly	12	0.03853
GO:0051798	positive regulation of hair follicle development	7	0.03855
GO:1903779	regulation of cardiac conduction	8	0.03865
GO:0002068	glandular epithelial cell development	18	0.03878
GO:0030282	bone mineralization	72	0.03894
GO:0046039	GTP metabolic process	13	0.03924
GO:0001696	gastric acid secretion	3	0.03948
GO:0061004	pattern specification involved in kidney development	6	0.03953
GO:0072048	renal system pattern specification	6	0.03953
GO:0010269	response to selenium ion	2	0.03964
GO:0001503	ossification	254	0.03973
GO:0050886	endocrine process	40	0.04037
GO:0006560	proline metabolic process	8	0.04037
GO:0009410	response to xenobiotic stimulus	37	0.0405
GO:1901033	positive regulation of response to reactive oxygen species	3	0.04061
GO:0042692	muscle cell differentiation	249	0.04153
GO:1902896	terminal web assembly	2	0.04158
GO:0001951	intestinal D-glucose absorption	2	0.04158
GO:0032532	regulation of microvillus length	2	0.04158
GO:0009064	glutamine family amino acid metabolic process	42	0.04161
GO:0007227	signal transduction downstream of smoothened	3	0.04174
GO:1900119	positive regulation of execution phase of apoptosis	10	0.04191
GO:1902837	amino acid import into cell	19	0.04194
GO:0021955	central nervous system neuron axonogenesis	24	0.04195
GO:0030828	positive regulation of cGMP biosynthetic process	6	0.04206
GO:0006684	sphingomyelin metabolic process	6	0.04208
GO:0006536	glutamate metabolic process	13	0.04208
GO:0046033	AMP metabolic process	10	0.04221
GO:0001893	maternal placenta development	19	0.04232
GO:0010070	zygote asymmetric cell division	2	0.04233
GO:1903441	protein localization to ciliary membrane	4	0.04245
GO:0048050	post-embryonic eye morphogenesis	7	0.04252
GO:0071560	cellular response to transforming growth factor beta stimulus	118	0.04262
GO:0009218	pyrimidine ribonucleotide metabolic process	16	0.04277
GO:0048854	brain morphogenesis	22	0.04326
GO:0010669	epithelial structure maintenance	16	0.04341
GO:0043276	anoikis	22	0.04349
GO:0048262	determination of dorsal/ventral asymmetry	6	0.04362
GO:0048263	determination of dorsal identity	6	0.04362
GO:0016264	gap junction assembly	6	0.04377
GO:0006227	dUDP biosynthetic process	2	0.04397
GO:0006233	dTDP biosynthetic process	2	0.04397
GO:0009196	pyrimidine deoxyribonucleoside diphosphate metabolic process	2	0.04397
GO:0009197	pyrimidine deoxyribonucleoside diphosphate biosynthetic process	2	0.04397
GO:0009189	deoxyribonucleoside diphosphate biosynthetic process	2	0.04397
GO:0009139	pyrimidine nucleoside diphosphate biosynthetic process	2	0.04397
GO:0046072	dTDP metabolic process	2	0.04397
GO:0046077	dUDP metabolic process	2	0.04397
GO:0048010	vascular endothelial growth factor receptor signaling pathway	31	0.04408
GO:0030948	negative regulation of vascular endothelial growth factor receptor signaling pathway	7	0.04413
GO:0060576	intestinal epithelial cell development	9	0.04448
GO:0008380	RNA splicing	152	0.04459
GO:0035113	embryonic appendage morphogenesis	100	0.04477
GO:0030326	embryonic limb morphogenesis	100	0.04477
GO:0003337	mesenchymal to epithelial transition involved in metanephros morphogenesis	9	0.04539
GO:0090399	replicative senescence	9	0.0454
GO:0090557	establishment of endothelial intestinal barrier	6	0.04607
GO:1901160	primary amino compound metabolic process	6	0.04612
GO:0042428	serotonin metabolic process	6	0.04612
GO:1900193	regulation of oocyte maturation	5	0.04614
GO:0044332	Wnt signaling pathway involved in dorsal/ventral axis specification	4	0.04621
GO:0051186	cofactor metabolic process	183	0.04622
GO:0009156	ribonucleoside monophosphate biosynthetic process	54	0.04645
GO:0006423	cysteinyl-tRNA aminoacylation	2	0.04648
GO:0001938	positive regulation of endothelial cell proliferation	40	0.04662
GO:0030199	collagen fibril organization	30	0.04672
GO:0071559	response to transforming growth factor beta	120	0.04682
GO:1900024	regulation of substrate adhesion-dependent cell spreading	31	0.04687
GO:0003100	regulation of systemic arterial blood pressure by endothelin	3	0.04687
GO:0097325	melanocyte proliferation	2	0.04709
GO:1900020	positive regulation of protein kinase C activity	2	0.04709
GO:1900019	regulation of protein kinase C activity	2	0.04709
GO:0014820	tonic smooth muscle contraction	4	0.04724
GO:0014824	artery smooth muscle contraction	4	0.04724
GO:0043484	regulation of RNA splicing	67	0.04742
GO:0060766	negative regulation of androgen receptor signaling pathway	11	0.04784
GO:0002904	positive regulation of B cell apoptotic process	4	0.04816
GO:0010719	negative regulation of epithelial to mesenchymal transition	12	0.04826
GO:0006082	organic acid metabolic process	528	0.04827
GO:0035428	hexose transmembrane transport	9	0.04839
GO:0006376	mRNA splice site selection	17	0.04851
GO:1902765	L-arginine import into cell	17	0.04867
GO:0089718	amino acid import across plasma membrane	17	0.04867
GO:0015822	ornithine transport	17	0.04867
GO:0097638	L-arginine import across plasma membrane	17	0.04867
GO:1903352	L-ornithine transmembrane transport	17	0.04867
GO:1903400	L-arginine transmembrane transport	17	0.04867
GO:0048593	camera-type eye morphogenesis	72	0.04886
GO:0035305	negative regulation of dephosphorylation	64	0.04898
GO:0042391	regulation of membrane potential	187	0.04899
GO:0030878	thyroid gland development	20	0.04939
GO:0045992	negative regulation of embryonic development	20	0.04944
GO:0046131	pyrimidine ribonucleoside metabolic process	19	0.0498
GO:1901385	regulation of voltage-gated calcium channel activity	6	0.04985
GO:0086017	Purkinje myocyte action potential	2	0.04987
GO:0046415	urate metabolic process	6	0.0499
