# Supplementary material for: Bone formation transcripts dominate the differential gene expression profile in an equine osteoporotic condition associated with pulmonary silicosis
Source: PLoS One. 2018 Jun 1;13(6):e0197459. doi: 10.1371/journal.pone.0197459 (PMC5983561; doi:10.1371/journal.pone.0197459)
Supplement: S5 Table — (XLSX) [file pone.0197459.s011.xlsx]

## Sheet: tLN p<0.05
Table S5. Enriched biological functions in the SAO+ tLN
GO.ID	Term	Annotated	Raw.P.Value
GO:0006355	regulation of transcription, DNA-templated	2049	2.2e-07
GO:0045944	positive regulation of transcription from RNA polymerase II promoter	681	3.1e-05
GO:0006302	double-strand break repair	123	0.00015
GO:0043967	histone H4 acetylation	52	0.00015
GO:0006337	nucleosome disassembly	11	0.0004
GO:0031058	positive regulation of histone modification	52	0.00056
GO:0010452	histone H3-K36 methylation	10	0.00061
GO:0000209	protein polyubiquitination	124	0.00088
GO:0051276	chromosome organization	686	0.001
GO:0010586	miRNA metabolic process	12	0.00103
GO:0006406	mRNA export from nucleus	33	0.00113
GO:0045086	positive regulation of interleukin-2 biosynthetic process	8	0.00117
GO:0006397	mRNA processing	184	0.00119
GO:0070734	histone H3-K27 methylation	14	0.00131
GO:0035195	gene silencing by miRNA	27	0.00135
GO:0071345	cellular response to cytokine stimulus	319	0.00138
GO:0007051	spindle organization	101	0.00175
GO:0008360	regulation of cell shape	95	0.00188
GO:0016570	histone modification	319	0.00199
GO:0043966	histone H3 acetylation	48	0.00209
GO:0031507	heterochromatin assembly	9	0.00247
GO:0010216	maintenance of DNA methylation	6	0.00261
GO:0000122	negative regulation of transcription from RNA polymerase II promoter	488	0.00273
GO:0045893	positive regulation of transcription, DNA-templated	984	0.00279
GO:0046831	regulation of RNA export from nucleus	7	0.00284
GO:0006379	mRNA cleavage	12	0.00303
GO:0008277	regulation of G-protein coupled receptor protein signaling pathway	75	0.00313
GO:0006268	DNA unwinding involved in DNA replication	8	0.00319
GO:0007346	regulation of mitotic cell cycle	315	0.00321
GO:0031098	stress-activated protein kinase signaling cascade	176	0.00338
GO:0000244	spliceosomal tri-snRNP complex assembly	6	0.00339
GO:0043044	ATP-dependent chromatin remodeling	28	0.00378
GO:0016180	snRNA processing	17	0.0039
GO:0031936	negative regulation of chromatin silencing	5	0.0039
GO:0070849	response to epidermal growth factor	14	0.00404
GO:0060255	regulation of macromolecule metabolic process	3585	0.00419
GO:0022618	ribonucleoprotein complex assembly	110	0.00424
GO:0051984	positive regulation of chromosome segregation	18	0.00436
GO:0006378	mRNA polyadenylation	27	0.00447
GO:0007080	mitotic metaphase plate congression	31	0.00465
GO:0051569	regulation of histone H3-K4 methylation	21	0.00465
GO:0006260	DNA replication	190	0.00492
GO:0007064	mitotic sister chromatid cohesion	15	0.00493
GO:0051172	negative regulation of nitrogen compound metabolic process	960	0.00496
GO:0048255	mRNA stabilization	16	0.00505
GO:0006511	ubiquitin-dependent protein catabolic process	395	0.0051
GO:0033153	T cell receptor V(D)J recombination	5	0.00528
GO:0008380	RNA splicing	152	0.00538
GO:2001252	positive regulation of chromosome organization	79	0.00561
GO:0070933	histone H4 deacetylation	7	0.00572
GO:0045786	negative regulation of cell cycle	266	0.00579
GO:0016567	protein ubiquitination	426	0.00605
GO:0010998	regulation of translational initiation by eIF2 alpha phosphorylation	8	0.00624
GO:0031497	chromatin assembly	95	0.00632
GO:0090312	positive regulation of protein deacetylation	15	0.00633
GO:0033182	regulation of histone ubiquitination	10	0.00635
GO:0034058	endosomal vesicle fusion	7	0.00638
GO:0032508	DNA duplex unwinding	39	0.00642
GO:0002244	hematopoietic progenitor cell differentiation	124	0.00646
GO:0048387	negative regulation of retinoic acid receptor signaling pathway	6	0.00647
GO:0006479	protein methylation	114	0.00661
GO:0006336	DNA replication-independent nucleosome assembly	17	0.00669
GO:0019343	cysteine biosynthetic process via cystathionine	3	0.0067
GO:0002639	positive regulation of immunoglobulin production	27	0.0068
GO:0018027	peptidyl-lysine dimethylation	8	0.00685
GO:0043921	modulation by host of viral transcription	19	0.00686
GO:0016070	RNA metabolic process	2695	0.00687
GO:0045332	phospholipid translocation	19	0.00694
GO:0030099	myeloid cell differentiation	272	0.00715
GO:0090501	RNA phosphodiester bond hydrolysis	73	0.00733
GO:0018023	peptidyl-lysine trimethylation	22	0.00754
GO:0038083	peptidyl-tyrosine autophosphorylation	41	0.00756
GO:0042098	T cell proliferation	132	0.00764
GO:0048538	thymus development	41	0.00768
GO:0045814	negative regulation of gene expression, epigenetic	34	0.00773
GO:0001833	inner cell mass cell proliferation	14	0.00779
GO:0034629	cellular protein complex localization	22	0.00798
GO:0030238	male sex determination	9	0.00803
GO:0002246	wound healing involved in inflammatory response	6	0.0081
GO:0046824	positive regulation of nucleocytoplasmic transport	81	0.00861
GO:0051571	positive regulation of histone H3-K4 methylation	13	0.00863
GO:0033077	T cell differentiation in thymus	61	0.00868
GO:0032792	negative regulation of CREB transcription factor activity	4	0.00883
GO:0007256	activation of JNKK activity	4	0.00908
GO:0090068	positive regulation of cell cycle process	131	0.0091
GO:0008608	attachment of spindle microtubules to kinetochore	20	0.00922
GO:1903311	regulation of mRNA metabolic process	75	0.0093
GO:0046777	protein autophosphorylation	167	0.00937
GO:0090316	positive regulation of intracellular protein transport	179	0.0094
GO:0010558	negative regulation of macromolecule biosynthetic process	900	0.00943
GO:0031063	regulation of histone deacetylation	19	0.00968
GO:0060017	parathyroid gland development	5	0.00974
GO:0019827	stem cell population maintenance	110	0.00992
GO:0080135	regulation of cellular response to stress	441	0.00996
GO:0001768	establishment of T cell polarity	5	0.00997
GO:0045061	thymic T cell selection	20	0.01048
GO:0000910	cytokinesis	91	0.01053
GO:1900182	positive regulation of protein localization to nucleus	77	0.01053
GO:0010501	RNA secondary structure unwinding	40	0.01066
GO:0014003	oligodendrocyte development	20	0.01069
GO:0060968	regulation of gene silencing	25	0.01083
GO:0000729	DNA double-strand break processing	9	0.01089
GO:0051987	positive regulation of attachment of spindle microtubules to kinetochore	4	0.01109
GO:1990126	retrograde transport, endosome to plasma membrane	8	0.01109
GO:0042787	protein ubiquitination involved in ubiquitin-dependent protein catabolic process	84	0.01141
GO:0006334	nucleosome assembly	77	0.01148
GO:0046631	alpha-beta T cell activation	88	0.01159
GO:0060965	negative regulation of gene silencing by miRNA	3	0.01165
GO:0045859	regulation of protein kinase activity	473	0.01182
GO:0043968	histone H2A acetylation	12	0.01183
GO:0016458	gene silencing	68	0.01184
GO:0090503	RNA phosphodiester bond hydrolysis, exonucleolytic	21	0.01215
GO:0006366	transcription from RNA polymerase II promoter	1221	0.01233
GO:0006999	nuclear pore organization	11	0.01251
GO:0060969	negative regulation of gene silencing	10	0.01256
GO:0060333	interferon-gamma-mediated signaling pathway	10	0.01258
GO:0060149	negative regulation of posttranscriptional gene silencing	5	0.01258
GO:0060967	negative regulation of gene silencing by RNA	5	0.01258
GO:0033962	cytoplasmic mRNA processing body assembly	16	0.01278
GO:0000398	mRNA splicing, via spliceosome	109	0.01281
GO:0000377	RNA splicing, via transesterification reactions with bulged adenosine as nucleophile	109	0.01281
GO:0042993	positive regulation of transcription factor import into nucleus	36	0.0131
GO:0007417	central nervous system development	509	0.01312
GO:0034728	nucleosome organization	97	0.01313
GO:0050806	positive regulation of synaptic transmission	54	0.01327
GO:1903069	regulation of ER-associated ubiquitin-dependent protein catabolic process	5	0.01339
GO:0042149	cellular response to glucose starvation	23	0.0136
GO:0006335	DNA replication-dependent nucleosome assembly	13	0.01367
GO:0034723	DNA replication-dependent nucleosome organization	13	0.01367
GO:0042090	interleukin-12 biosynthetic process	9	0.01372
GO:0045075	regulation of interleukin-12 biosynthetic process	9	0.01372
GO:0046543	development of secondary female sexual characteristics	8	0.01385
GO:1902775	mitochondrial large ribosomal subunit assembly	3	0.01385
GO:0000375	RNA splicing, via transesterification reactions	111	0.01408
GO:0003197	endocardial cushion development	23	0.01425
GO:0016579	protein deubiquitination	80	0.01447
GO:0010390	histone monoubiquitination	22	0.0145
GO:0050684	regulation of mRNA processing	67	0.01451
GO:0006955	immune response	733	0.01454
GO:0030101	natural killer cell activation	38	0.0149
GO:0016571	histone methylation	93	0.01511
GO:0043383	negative T cell selection	12	0.01515
GO:0045002	double-strand break repair via single-strand annealing	4	0.01523
GO:0070646	protein modification by small protein removal	96	0.01551
GO:0051865	protein autoubiquitination	42	0.01563
GO:0034502	protein localization to chromosome	33	0.01569
GO:0001991	regulation of systemic arterial blood pressure by circulatory renin-angiotensin	8	0.01596
GO:0035855	megakaryocyte development	15	0.01614
GO:2000113	negative regulation of cellular macromolecule biosynthetic process	864	0.01622
GO:0042113	B cell activation	161	0.01648
GO:0002573	myeloid leukocyte differentiation	145	0.0165
GO:0002263	cell activation involved in immune response	140	0.01656
GO:0070339	response to bacterial lipopeptide	5	0.01683
GO:0071220	cellular response to bacterial lipoprotein	5	0.01683
GO:0071221	cellular response to bacterial lipopeptide	5	0.01683
GO:0002443	leukocyte mediated immunity	172	0.01688
GO:0006983	ER overload response	9	0.0171
GO:0051338	regulation of transferase activity	570	0.0171
GO:0003188	heart valve formation	8	0.01723
GO:1901698	response to nitrogen compound	356	0.01769
GO:0010604	positive regulation of macromolecule metabolic process	1847	0.0179
GO:0016569	covalent chromatin modification	323	0.01799
GO:0002703	regulation of leukocyte mediated immunity	107	0.01814
GO:2000628	regulation of miRNA metabolic process	7	0.01814
GO:0045879	negative regulation of smoothened signaling pathway	20	0.01827
GO:0035458	cellular response to interferon-beta	9	0.01832
GO:0051647	nucleus localization	19	0.01849
GO:0010225	response to UV-C	10	0.01855
GO:0071526	semaphorin-plexin signaling pathway	22	0.01857
GO:0002449	lymphocyte mediated immunity	130	0.01866
GO:0010571	positive regulation of nuclear cell cycle DNA replication	4	0.01874
GO:0051254	positive regulation of RNA metabolic process	1015	0.01881
GO:0032352	positive regulation of hormone metabolic process	7	0.01895
GO:0070922	small RNA loading onto RISC	8	0.01899
GO:0045934	negative regulation of nucleobase-containing compound metabolic process	888	0.01915
GO:0045579	positive regulation of B cell differentiation	13	0.01925
GO:0002366	leukocyte activation involved in immune response	138	0.01949
GO:0002706	regulation of lymphocyte mediated immunity	80	0.01957
GO:0031065	positive regulation of histone deacetylation	11	0.01958
GO:0034453	microtubule anchoring	15	0.01961
GO:0048709	oligodendrocyte differentiation	48	0.01982
GO:0002865	negative regulation of acute inflammatory response to antigenic stimulus	2	0.01984
GO:0065004	protein-DNA complex assembly	112	0.0199
GO:1903025	regulation of RNA polymerase II regulatory region sequence-specific DNA binding	3	0.0202
GO:0071902	positive regulation of protein serine/threonine kinase activity	175	0.0203
GO:0033184	positive regulation of histone ubiquitination	6	0.02039
GO:0072672	neutrophil extravasation	2	0.02072
GO:0045060	negative thymic T cell selection	11	0.02129
GO:0046834	lipid phosphorylation	31	0.02135
GO:0042535	positive regulation of tumor necrosis factor biosynthetic process	9	0.02145
GO:0032715	negative regulation of interleukin-6 production	22	0.02151
GO:0046621	negative regulation of organ growth	18	0.02219
GO:0000463	maturation of LSU-rRNA from tricistronic rRNA transcript (SSU-rRNA, 5.8S rRNA, LSU-rRNA)	5	0.02221
GO:0098781	ncRNA transcription	23	0.02227
GO:0071824	protein-DNA complex subunit organization	132	0.02236
GO:0060244	negative regulation of cell proliferation involved in contact inhibition	4	0.02244
GO:0032200	telomere organization	45	0.02245
GO:1903912	negative regulation of endoplasmic reticulum stress-induced eIF2 alpha phosphorylation	5	0.0225
GO:0036490	regulation of translation in response to endoplasmic reticulum stress	5	0.0225
GO:0036491	regulation of translation initiation in response to endoplasmic reticulum stress	5	0.0225
GO:0036492	eiF2alpha phosphorylation in response to endoplasmic reticulum stress	5	0.0225
GO:0006325	chromatin organization	475	0.02263
GO:0002376	immune system process	1459	0.02314
GO:0010468	regulation of gene expression	2506	0.02331
GO:0003334	keratinocyte development	10	0.0235
GO:0018202	peptidyl-histidine modification	4	0.02411
GO:0051220	cytoplasmic sequestering of protein	30	0.02416
GO:0072243	metanephric nephron epithelium development	17	0.02442
GO:0045321	leukocyte activation	498	0.02453
GO:0051601	exocyst localization	10	0.02454
GO:0035986	senescence-associated heterochromatin focus assembly	2	0.02454
GO:0006513	protein monoubiquitination	47	0.02458
GO:0014009	glial cell proliferation	13	0.0248
GO:0045931	positive regulation of mitotic cell cycle	90	0.02481
GO:0006581	acetylcholine catabolic process	2	0.02482
GO:1900619	acetate ester metabolic process	2	0.02482
GO:0008291	acetylcholine metabolic process	2	0.02482
GO:0009607	response to biotic stimulus	495	0.02483
GO:0072393	microtubule anchoring at microtubule organizing center	6	0.02502
GO:0050872	white fat cell differentiation	10	0.02513
GO:0072017	distal tubule development	8	0.02572
GO:0046645	positive regulation of gamma-delta T cell activation	6	0.02582
GO:0045588	positive regulation of gamma-delta T cell differentiation	6	0.02582
GO:0016486	peptide hormone processing	10	0.02584
GO:0043162	ubiquitin-dependent protein catabolic process via the multivesicular body sorting pathway	11	0.02592
GO:0061419	positive regulation of transcription from RNA polymerase II promoter in response to hypoxia	4	0.02611
GO:0006590	thyroid hormone generation	6	0.02621
GO:0060770	negative regulation of epithelial cell proliferation involved in prostate gland development	6	0.02621
GO:0007221	positive regulation of transcription of Notch receptor target	4	0.02624
GO:0042144	vacuole fusion, non-autophagic	2	0.02638
GO:0051249	regulation of lymphocyte activation	260	0.0264
GO:0006342	chromatin silencing	29	0.02642
GO:0051053	negative regulation of DNA metabolic process	69	0.02687
GO:0070816	phosphorylation of RNA polymerase II C-terminal domain	6	0.02688
GO:0002438	acute inflammatory response to antigenic stimulus	7	0.0269
GO:0031324	negative regulation of cellular metabolic process	1490	0.02707
GO:0010224	response to UV-B	16	0.02734
GO:0000724	double-strand break repair via homologous recombination	63	0.02737
GO:0007163	establishment or maintenance of cell polarity	117	0.02745
GO:0007250	activation of NF-kappaB-inducing kinase activity	10	0.02782
GO:0030036	actin cytoskeleton organization	402	0.02784
GO:0046449	creatinine metabolic process	2	0.02791
GO:0072338	cellular lactam metabolic process	2	0.02791
GO:0072367	regulation of lipid transport by regulation of transcription from RNA polymerase II promoter	4	0.0282
GO:0030851	granulocyte differentiation	27	0.02824
GO:0006357	regulation of transcription from RNA polymerase II promoter	1192	0.02827
GO:1904591	positive regulation of protein import	68	0.02828
GO:0006346	methylation-dependent chromatin silencing	7	0.02838
GO:0032620	interleukin-17 production	21	0.02842
GO:0043923	positive regulation by host of viral transcription	12	0.02908
GO:0060332	positive regulation of response to interferon-gamma	3	0.02914
GO:0060335	positive regulation of interferon-gamma-mediated signaling pathway	3	0.02914
GO:0000963	mitochondrial RNA processing	7	0.02921
GO:0002098	tRNA wobble uridine modification	7	0.02921
GO:0061085	regulation of histone H3-K27 methylation	8	0.02922
GO:0032796	uropod organization	2	0.02931
GO:0071158	positive regulation of cell cycle arrest	24	0.02939
GO:0044860	protein localization to plasma membrane raft	3	0.0294
GO:0035556	intracellular signal transduction	1660	0.02942
GO:0071359	cellular response to dsRNA	28	0.02973
GO:1901985	positive regulation of protein acetylation	22	0.02993
GO:0045577	regulation of B cell differentiation	23	0.02997
GO:0045860	positive regulation of protein kinase activity	286	0.02999
GO:0006402	mRNA catabolic process	66	0.03004
GO:0006281	DNA repair	309	0.03018
GO:0048872	homeostasis of number of cells	205	0.03022
GO:0051707	response to other organism	467	0.03036
GO:0043207	response to external biotic stimulus	467	0.03036
GO:0000956	nuclear-transcribed mRNA catabolic process	55	0.03047
GO:1902117	positive regulation of organelle assembly	40	0.03067
GO:0030865	cortical cytoskeleton organization	27	0.03079
GO:0006401	RNA catabolic process	83	0.03088
GO:0009605	response to external stimulus	1174	0.03105
GO:0003170	heart valve development	29	0.03118
GO:0035280	miRNA loading onto RISC involved in gene silencing by miRNA	7	0.03118
GO:0060375	regulation of mast cell differentiation	2	0.03126
GO:0045876	positive regulation of sister chromatid cohesion	5	0.03136
GO:0060416	response to growth hormone	8	0.03158
GO:0070889	platelet alpha granule organization	3	0.03209
GO:0038094	Fc-gamma receptor signaling pathway	5	0.03212
GO:0035264	multicellular organism growth	128	0.03254
GO:0007229	integrin-mediated signaling pathway	65	0.0326
GO:0042307	positive regulation of protein import into nucleus	66	0.03265
GO:0022011	myelination in peripheral nervous system	16	0.03267
GO:0032292	peripheral nervous system axon ensheathment	16	0.03267
GO:0009636	response to toxic substance	77	0.03288
GO:0032655	regulation of interleukin-12 production	37	0.033
GO:0000723	telomere maintenance	43	0.033
GO:0019221	cytokine-mediated signaling pathway	223	0.03331
GO:0000414	regulation of histone H3-K36 methylation	4	0.03333
GO:1903902	positive regulation of viral life cycle	49	0.03338
GO:0061470	T follicular helper cell differentiation	3	0.03342
GO:0000725	recombinational repair	64	0.03358
GO:0006537	glutamate biosynthetic process	2	0.03369
GO:0031053	primary miRNA processing	4	0.0337
GO:1903044	protein localization to membrane raft	7	0.03379
GO:0030220	platelet formation	16	0.03404
GO:0016574	histone ubiquitination	39	0.03412
GO:0072368	regulation of lipid transport by negative regulation of transcription from RNA polymerase II promoter	2	0.0344
GO:0051988	regulation of attachment of spindle microtubules to kinetochore	10	0.03443
GO:0008156	negative regulation of DNA replication	34	0.0345
GO:0043374	CD8-positive, alpha-beta T cell differentiation	8	0.0346
GO:0043549	regulation of kinase activity	516	0.03475
GO:0032868	response to insulin	113	0.03481
GO:2000197	regulation of ribonucleoprotein complex localization	4	0.0351
GO:0010793	regulation of mRNA export from nucleus	4	0.0351
GO:0014051	gamma-aminobutyric acid secretion	6	0.03518
GO:0002637	regulation of immunoglobulin production	40	0.03527
GO:0070542	response to fatty acid	17	0.03529
GO:0050852	T cell receptor signaling pathway	57	0.03529
GO:0060768	regulation of epithelial cell proliferation involved in prostate gland development	8	0.03529
GO:0071494	cellular response to UV-C	4	0.03533
GO:0036037	CD8-positive, alpha-beta T cell activation	10	0.0355
GO:0070814	hydrogen sulfide biosynthetic process	2	0.03555
GO:0006535	cysteine biosynthetic process from serine	2	0.03555
GO:0045799	positive regulation of chromatin assembly or disassembly	2	0.03566
GO:0031327	negative regulation of cellular biosynthetic process	926	0.03587
GO:0080009	mRNA methylation	5	0.03594
GO:0030866	cortical actin cytoskeleton organization	24	0.03605
GO:0044872	lipoprotein localization	6	0.03606
GO:0042953	lipoprotein transport	6	0.03606
GO:0010763	positive regulation of fibroblast migration	8	0.03626
GO:0010603	regulation of cytoplasmic mRNA processing body assembly	8	0.03645
GO:0007052	mitotic spindle organization	54	0.0365
GO:0051253	negative regulation of RNA metabolic process	810	0.03656
GO:0014020	primary neural tube formation	84	0.0367
GO:0045409	negative regulation of interleukin-6 biosynthetic process	4	0.0368
GO:0002250	adaptive immune response	165	0.03692
GO:2001238	positive regulation of extrinsic apoptotic signaling pathway	46	0.03717
GO:0006903	vesicle targeting	15	0.03747
GO:0031339	negative regulation of vesicle fusion	2	0.03769
GO:0072234	metanephric nephron tubule development	15	0.03782
GO:0032147	activation of protein kinase activity	171	0.03806
GO:0090004	positive regulation of establishment of protein localization to plasma membrane	25	0.03865
GO:0001865	NK T cell differentiation	7	0.03869
GO:0070534	protein K63-linked ubiquitination	31	0.03903
GO:0043331	response to dsRNA	47	0.03904
GO:0021764	amygdala development	4	0.03916
GO:1900026	positive regulation of substrate adhesion-dependent cell spreading	23	0.03941
GO:0043984	histone H4-K16 acetylation	17	0.03947
GO:0045658	regulation of neutrophil differentiation	3	0.03954
GO:0051767	nitric-oxide synthase biosynthetic process	8	0.03961
GO:0051769	regulation of nitric-oxide synthase biosynthetic process	8	0.03961
GO:0010628	positive regulation of gene expression	1173	0.03963
GO:0002097	tRNA wobble base modification	8	0.03975
GO:0031508	pericentric heterochromatin assembly	2	0.03981
GO:0045190	isotype switching	34	0.03982
GO:0002204	somatic recombination of immunoglobulin genes involved in immune response	34	0.03982
GO:0002208	somatic diversification of immunoglobulins involved in immune response	34	0.03982
GO:0002682	regulation of immune system process	799	0.03982
GO:0046854	phosphatidylinositol phosphorylation	29	0.03987
GO:0051181	cofactor transport	11	0.03994
GO:0050864	regulation of B cell activation	94	0.0403
GO:0030183	B cell differentiation	74	0.0403
GO:0002248	connective tissue replacement involved in inflammatory response wound healing	4	0.04035
GO:0000380	alternative mRNA splicing, via spliceosome	24	0.04036
GO:1902430	negative regulation of beta-amyloid formation	4	0.04086
GO:0001771	immunological synapse formation	5	0.04088
GO:0021592	fourth ventricle development	2	0.04119
GO:0070925	organelle assembly	412	0.04121
GO:0051101	regulation of DNA binding	56	0.0413
GO:0045345	positive regulation of MHC class I biosynthetic process	2	0.04135
GO:0001525	angiogenesis	273	0.04145
GO:0034501	protein localization to kinetochore	9	0.04169
GO:0048013	ephrin receptor signaling pathway	28	0.04186
GO:1904294	positive regulation of ERAD pathway	9	0.04192
GO:0046040	IMP metabolic process	11	0.04196
GO:0010948	negative regulation of cell cycle process	133	0.04206
GO:0051301	cell division	266	0.04216
GO:0031054	pre-miRNA processing	10	0.04227
GO:0046931	pore complex assembly	13	0.04229
GO:0018026	peptidyl-lysine monomethylation	6	0.04249
GO:0070935	3'-UTR-mediated mRNA stabilization	7	0.04253
GO:0061647	histone H3-K9 modification	31	0.04267
GO:0032633	interleukin-4 production	24	0.043
GO:0035904	aorta development	35	0.04301
GO:0044268	multicellular organismal protein metabolic process	2	0.04309
GO:0032660	regulation of interleukin-17 production	19	0.04319
GO:0045191	regulation of isotype switching	23	0.04321
GO:0010792	DNA double-strand break processing involved in repair via single-strand annealing	3	0.04336
GO:0071398	cellular response to fatty acid	14	0.0435
GO:0098787	mRNA cleavage involved in mRNA processing	2	0.04367
GO:0098789	pre-mRNA cleavage required for polyadenylation	2	0.04367
GO:0045109	intermediate filament organization	8	0.04374
GO:0042214	terpene metabolic process	2	0.04375
GO:0016119	carotene metabolic process	2	0.04375
GO:0097201	negative regulation of transcription from RNA polymerase II promoter in response to stress	9	0.04381
GO:2000345	regulation of hepatocyte proliferation	6	0.04382
GO:0001841	neural tube formation	94	0.04405
GO:0000018	regulation of DNA recombination	50	0.04405
GO:0003290	atrial septum secundum morphogenesis	2	0.04434
GO:0003285	septum secundum development	2	0.04434
GO:0048298	positive regulation of isotype switching to IgA isotypes	2	0.04434
GO:0035456	response to interferon-beta	12	0.04436
GO:0006356	regulation of transcription from RNA polymerase I promoter	16	0.0444
GO:0010762	regulation of fibroblast migration	19	0.0447
GO:0021520	spinal cord motor neuron cell fate specification	6	0.04478
GO:0006974	cellular response to DNA damage stimulus	524	0.04481
GO:0007263	nitric oxide mediated signal transduction	7	0.04486
GO:1903071	positive regulation of ER-associated ubiquitin-dependent protein catabolic process	4	0.04491
GO:0031124	mRNA 3'-end processing	43	0.04497
GO:0060177	regulation of angiotensin metabolic process	3	0.04504
GO:0002002	regulation of angiotensin levels in blood	3	0.04504
GO:0044786	cell cycle DNA replication	21	0.04518
GO:0009952	anterior/posterior pattern specification	147	0.04522
GO:0050775	positive regulation of dendrite morphogenesis	10	0.04537
GO:0002716	negative regulation of natural killer cell mediated immunity	2	0.04541
GO:0045953	negative regulation of natural killer cell mediated cytotoxicity	2	0.04541
GO:0001843	neural tube closure	81	0.04567
GO:1900220	semaphorin-plexin signaling pathway involved in bone trabecula morphogenesis	2	0.04567
GO:0045292	mRNA cis splicing, via spliceosome	10	0.04572
GO:0010556	regulation of macromolecule biosynthetic process	2337	0.04588
GO:0048024	regulation of mRNA splicing, via spliceosome	39	0.04614
GO:0010557	positive regulation of macromolecule biosynthetic process	1098	0.04627
GO:0070837	dehydroascorbic acid transport	3	0.04637
GO:0035947	regulation of gluconeogenesis by regulation of transcription from RNA polymerase II promoter	6	0.04646
GO:0048524	positive regulation of viral process	54	0.04661
GO:0002460	adaptive immune response based on somatic recombination of immune receptors built from immunoglobulin superfamily domain...	139	0.04673
GO:2001141	regulation of RNA biosynthetic process	2072	0.04674
GO:0006289	nucleotide-excision repair	41	0.04675
GO:0042990	regulation of transcription factor import into nucleus	65	0.04686
GO:0003199	endocardial cushion to mesenchymal transition involved in heart valve formation	4	0.04695
GO:0009313	oligosaccharide catabolic process	5	0.04697
GO:0061003	positive regulation of dendritic spine morphogenesis	5	0.04702
GO:0071364	cellular response to epidermal growth factor stimulus	11	0.04703
GO:0051225	spindle assembly	61	0.04709
GO:0061668	mitochondrial ribosome assembly	4	0.04732
GO:0006188	IMP biosynthetic process	8	0.04747
GO:2001271	negative regulation of cysteine-type endopeptidase activity involved in execution phase of apoptosis	3	0.04796
GO:0070198	protein localization to chromosome, telomeric region	6	0.04815
GO:1900024	regulation of substrate adhesion-dependent cell spreading	31	0.0482
GO:0061502	early endosome to recycling endosome transport	3	0.04837
GO:0045945	positive regulation of transcription from RNA polymerase III promoter	8	0.04839
GO:0097343	ripoptosome assembly	5	0.04848
GO:1901026	ripoptosome assembly involved in necroptotic process	5	0.04848
GO:0051292	nuclear pore complex assembly	8	0.04856
GO:0002694	regulation of leukocyte activation	303	0.04861
GO:0001892	embryonic placenta development	68	0.04867
GO:1904377	positive regulation of protein localization to cell periphery	28	0.04881
GO:1903078	positive regulation of protein localization to plasma membrane	28	0.04881
GO:0043434	response to peptide hormone	143	0.0491
GO:0032615	interleukin-12 production	38	0.04924
GO:0097029	mature conventional dendritic cell differentiation	2	0.04938
GO:0051130	positive regulation of cellular component organization	735	0.04975
GO:0046427	positive regulation of JAK-STAT cascade	44	0.04976
GO:1904894	positive regulation of STAT cascade	44	0.04976
GO:0014044	Schwann cell development	19	0.04984
